# Supplementary material for: Brain Networks Involved in Sensory Perception in Parkinson’s Disease: A Scoping Review
Source: Brain Sci. 2023 Nov 6;13(11):1552. doi: 10.3390/brainsci13111552 (PMC10669548; doi:10.3390/brainsci13111552)
Supplement: Supplementary file 1 [file brainsci-13-01552-s001.zip]

Archive with 1 entries (1 files):
- brainsci-2687452_ Supplementary.pdf
